# Supplementary material for: Molecular docking and dynamic simulation of marine natural products from soft coral-derived microbes against SARS-CoV-2 main protease and spike protein
Source: Sci Rep. 2026 Feb 11;16:8252. doi: 10.1038/s41598-026-37446-6 (PMC12963565; doi:10.1038/s41598-026-37446-6)
Supplement: Supplementary file 2 — Supplementary Material 2 [file 41598_2026_37446_MOESM2_ESM.xlsx]

## Sheet: All in One
	Binding Energies in Kcal/mol
Name of the Compound	6LU7_Mpro	6M0J_WT Spike	7LWS Alpha	7LYK_Beta	7T9J_Omicron	7V8B Delta	7V82 _Gamma
fumiquinazoline K _CID_71604971	-9.4	-7.6	-8.1	-7.2	-7.9	-8.3	-7.1
cottoquinazoline B_CID_101789797	-9.3	-7.9	-7.3	-7.3	-8	-7.9	-7.1
tetraorcinol A_CID_53494874	-9.3	-7.6	-7.8	-7.5	-7.3	-7.5	-7.5
cottoquinazoline D_CID_101789796	-9.2	-8	-7.6	-7.4	-7.9	-7.5	-7.1
Versicoloritide A_CID_54672119	-9.2	-7.1	-8.4	-7.5	-6.7	-7.5	-7.4
Versicoloritide C_CID_54672121	-8.9	-6.6	-8.1	-7.2	-6.4	-7.4	-7
astragalin_5282102	-8.7	-6.2	-5.9	-6	-5.7	-6.2	-6
penicillanthranin A_CID_71467134	-8.7	-7.1	-7.4	-6.6	-6.8	-7	-6.8
isoquercitin_5280804	-8.6	-6.3	-6.6	-6.1	-5.6	-6.2	-5.9
aspergillipeptide C_CID_71573985	-8.5	-7	-7.2	-6.6	-6.4	-6.4	-6.6
cottoquinazoline C_CID_101789798	-8.5	-7.5	-7.2	-7	-6.7	-7.1	-6.4
Fusarnaphthoquinone C _CID_46938845	-8.5	-7.2	-6.7	-6.6	-6.6	-6.5	-6.4
(±)-pestalachloride D _CID_139587524	-8.4	-6.2	-6.1	-5.9	-5.8	-6.2	-5.5
8-O-methylnidurufin_139583947	-8.4	-6.6	-6.5	-6.2	-6.6	-6.5	-6.6
aspergillipeptide A_CID_71573936	-8.4	-6.7	-7	-6.6	-6.2	-6.4	-6.7
Alterporriol O_CID_57332379	-7.6	-6.7	-8.3	-7.2	-6.2	-5.8	-6.4
penicillanthranin B_CID_71467135	-8.3	-7.2	-7	-6.4	-6.7	-6.7	-6.7
penilumamide C_CID_101905112	-8.2	-5.9	-5.5	-6	-6.3	-6.3	-5.9
nelfinavir_64143	-8.1	-7.1	-7	-6.9	-6.2	-6.2	-6.7
penilumamide D_CID_118708143	-8.1	-6.9	-6.4	-6.4	-6.7	-6.8	-6.5
Versicoloritide B_CID_54672120	-8	-7	-7.3	-6.8	-6.5	-7.6	-6.5
Alterporriol P_CID_57332380	-7.9	-6.9	-7.3	-6.8	-6.9	-6.6	-7.2
Alterporriol Q_CID_57332381	-7.9	-7.3	-7.9	-7	-7	-6.9	-7.6
macrolactin V_CID_46210721	-7.9	-7	-6.8	-5.8	-6.8	-6.2	-6.3
remidisivir_121304016	-7.9	-5.3	-6.3	-6.3	-6.1	-5.8	-5.2
Aqabamycin D_CID_46846128	-7.8	-6	-6.1	-6	-5.6	-6.6	-5.5
Cochliomycin B_CID_52952746	-7.8	-6.7	-6.7	-6.8	-6.3	-7	-6.4
Kipukasin I_CID_38353028	-7.8	-6.5	-6.6	-6.1	-6.4	-6.6	-5.7
Aqabamycin B_CID_46846126	-7.7	-6.1	-6.2	-6	-6	-6.7	-5.7
Aqabamycin G_CID_46846124	-7.7	-6.9	-6.9	-6.1	-5.8	-6.9	-6.1
janthinolide B_CID_15946139	-7.6	-5.8	-6	-6.3	-6.5	-5.7	-5.5
Native_Ligand_of 6LU7 (N3 peptide like inhibitor)	-7.6	NA	NA	NA	NA	NA	NA
penilumamide B_CID_101905111	-7.6	-6.6	-6	-5.8	-6.1	-6.1	-6.1
Aqabamycin F_CID_101523275	-7.5	-6	-6.2	-5.7	-6.6	-6.2	-6.1
cochliomycin A_CID_52952745	-7.5	-6.5	-7.4	-6.1	-6	-6.4	-6.1
Pinophilin F_CID_122182011	-7.5	-6.6	-7	-6.5	-6.5	-6.1	-5.9
Kipukasin H_CID_23786324	-7.4	-5.1	-5.6	-5.9	-5.7	-5.7	-4.7
nigrosporapyrone B_CID_102507970	-7.4	-5.7	-5.5	-5.3	-5.1	-5.5	-5.4
Pinophilin D_CID_122187350	-7.4	-6.4	-6	-6.1	-6.5	-6	-5.9
Aqabamycin A_CID_46846125	-7.3	-6.4	-7.1	-5.5	-5.8	-6.4	-6
aspergillipeptide B_CID_71573937	-7.3	-6.7	-6.5	-6.1	-5.9	-6.5	-6.7
aspergilone B _CID_53316778	-7.3	-7.1	-6.7	-5.8	-6.4	-6.7	-5.9
Triterpenoid_CID_451674	-7.3	-6.8	-7.1	-6.5	-6.4	-6.4	-6.3
Aspergillusone A_CID_53468693	-7.2	-6.2	-5.9	-6	-5.8	-5.9	-5.3
aspernolide B_CID_25243208	-7.2	-6.3	-6.4	-6	-5.2	-6.4	-5.9
nigrospin B _CID_102368376	-7.2	-5.7	-6.8	-5.1	-5.6	-6.1	-5.5
Oxalicumone D _CID_139583111	-7.2	-5.9	-6.2	-6.2	-5.6	-5.8	-5.6
Aqabamycin C_CID_46846127	-7.1	-6.3	-6.9	-6.2	-5.8	-6.6	-5.8
Kipukasin D_CID_23624921	-7.1	-5.9	-5.8	-5.6	-5.4	-5.5	-5.1
Nigrospoxydon A_CID_25016662 (2)	-7.1	-6.8	-6.1	-6	-5.7	-5.8	-5.8
octalactin B _CID_101666335	-7.1	-5.4	-5.8	-5.9	-5.3	-5.6	-5.8
Pinophilin E_CID_122187351	-7.1	-6	-5.9	-6.1	-6.1	-6.2	-6.1
Acremonoside_CID_101882322	-7	-5.5	-5.1	-5	-5.8	-5.5	-4.8
asteltoxin B_CID_71573986	-7	-6.1	-6.5	-6.3	-5.8	-5.9	-5.9
eurotiumide C_CID_122203999	-7	-6.4	-6.4	-5.4	-5.4	-5.2	-5.6
nigrosporapyrone C_CID_102507971	-7	-6.1	-5.9	-6	-5.1	-6.2	-5.5
Aspergillusone B_CID_53468883	-6.9	-6.1	-5.9	-6	-5.2	-5.7	-5.5
dihydroaltersolanol A _CID_57332240	-6.9	-5.6	-5.7	-5.9	-5.3	-5.8	-5.7
Tetrahydroaltersolanol C_CID_57332236	-6.9	-6	-5.9	-6	-5.7	-6.1	-5.6
Tetrahydroaltersolanol F_CID_57332239	-6.9	-6.2	-5.8	-5.8	-5.6	-5.4	-5.9
aspernolide A_CID_25265784	-6.8	-6.8	-6.6	-6.4	-5.6	-6.5	-6.1
eurotiumide D_CID_122204001	-6.8	-6.1	-6.2	-5.6	-5.6	-5.7	-5.6
Fusarnaphthoquinone B_CID_46938753	-6.8	-6	-5.7	-5.3	-5.5	-5.7	-5.1
hydroxypenicillide_CID_122187805	-6.8	-6	-6.5	-6.1	-5.6	-5.5	-5.7
oxalicumone E_CID_139583526	-6.8	-5.7	-5.5	-5.5	-5.4	-4.9	-4.9
penicisochroman C CID_101515616	-6.8	-6	-6	-5	-5.8	-6.3	-5.3
Penicisoquinoline_CID_46849201	-6.8	-6.1	-5.9	-5.3	-6.1	-6	-5.8
Tetrahydroaltersolanol D_CID_57332237	-6.8	-6	-6.2	-5.6	-5.7	-5.9	-5.4
(±)-eurotiumide A_CID_122203995	-6.7	-6	-6.1	-5.9	-4.8	-5.7	-5.4
aspergilone A_CID_51035093	-6.7	-6.1	-6.4	-5.9	-6.1	-6.1	-5.8
eurotiumide A_CID_122203995	-6.7	-6	-6.1	-5.8	-4.9	-5.7	-5.1
nigrospin A_CID_102368375	-6.7	-6.4	-5.5	-5.8	-5.8	-6.3	-5.3
Nigrospoxydon C_CID_25016664	-6.7	-6.2	-6.1	-5.7	-5.8	-6	-5.4
Penicisochroman A_CID_46849197	-6.7	-5.58	-6	-5.7	-5.8	-6.3	-5.6
Tetrahydroaltersolanol E_CID_57332238	-6.7	-5.5	-5.5	-5.9	-5.7	-5.9	-5.8
Aspergillusene B_CID_53468691	-6.6	-5.8	-6.1	-5.5	-5.3	-5.6	-5.4
chondrosterin D_CID_139587605	-6.6	-5.6	-6	-5.5	-6.2	-6.1	-5.1
oxalicumone C_CID_122399807	-6.6	-5.2	-5.8	-4.9	-5	-5.1	-5.1
Penicisochroman B_CID_101515615	-6.6	-5.5	-5.9	-4.9	-5.7	-6	-5.2
Rutin	-6.5	-5.8	-6.5	-6.6	-6.6	-6.4	-6.3
chondrosterin B_CID_139585750	-6.5	-5.7	-6.3	-5.4	-5.4	-5.6	-5
Cordyol E_CID_71665371	-6.5	-6.1	-6.3	-5.9	-5.9	-6	-5.7
nigrosporapyrone A_CID_42611988	-6.5	-5.9	-5.7	-5.5	-5.2	-5.8	-5.4
Oxalicumone A_CID_90676613	-6.5	-5.6	-5.4	-5.7	-5.6	-5.3	-5.2
Penicipyrone_CID_44474405	-6.5	-6.2	-6.1	-5.9	-5.2	-6	-5.5
(+)-(7S)-7-O-methylsydonic acid_CID_53468692	-6.4	-5.1	-5.6	-4.5	-4.5	-5.2	-5.2
chondrosterin C_CID_139586332	-6.4	-5.8	-5.8	-5.3	-5.1	-6.1	-4.3
Nigrospoxydon B_CID_25016663 (2)	-6.4	-5.1	-5.8	-5	-5.2	-5.6	-5.1
octalactin A_CID_10871992	-6.4	-6	-5.5	-5.9	-5.8	-5.6	-5.6
chondrosterin E_CID_139583666	-6	-6	-6.3	-5.3	-5.8	-6.1	-5.5
chondrosterin F_CID_139586293	-6.3	-5.8	-6.2	-5.7	-5.8	-6	-5.3
Curvulalide_CID_139588086	-6.3	-5.4	-5.2	-5.5	-5.7	-5.8	-4.7
Eurothiocin A_CID_139583788	-6.3	-5.4	-5.3	-5.4	-5.6	-5.6	-5.2
Eurothiocin B_CID_135028811	-6.3	-5.2	-5.3	-5.3	-5.3	-5.3	-5.1
chondrosterin A_CID_56962379	-6.2	-6	-5.9	-5.3	-5.4	-5.6	-5.2
Fusaranthraquinone_CID_46938751	-6.2	-5.6	-5.5	-5.9	-5.6	-6.2	-5.7
talaromycin B_CID_158569	-6.2	-5.2	-5.4	-5.1	-5.3	-5	-4.7
(3R,4S)-6,8-dihydroxy-1,1--_CID_71467083	-5.7	-5.6	-5.6	-5.1	-5.1	-6	-4.6
3-nitro-1H-indazole_CID_135742439	-5.4	-5.3	-5.7	-5.7	-6	-5.6	-4.5
Aspergillusene A_CID_53468690	-5.5	-5.6	-6	-5.6	-5.1	-5.1	-5.5
methyl sydowate_CID_51035007	-6	-5.3	-5.4	-5.2	-4.7	-5.1	-5.3
7-deoxy-7,14-didehydrosydonic acid_CID_122177662	-5.9	-5.9	-5.8	-5.6	-4.9	-5.1	-5.4
Curvulapyrone_CID_139584916	-5.9	-5.7	-5.3	-5.3	-5.5	-5.3	-4.9
Aspergilliamide_CID_73351894	-5.8	-5.3	-5.7	-5	-5	-5.1	-4.9
talaromycins A_CID_158564	-5.8	-5.2	-5.6	-4.6	-5.5	-5.4	-4.5
indazole-3-carbaldehyde_CID_11367068	-5	-4.9	-5.5	-4.8	-5.7	-5.5	-4.4
Penicisochroman D_CID_45359144	-5.1	-5.2	-5.4	-4.5	-5.7	-5.4	-4.5
talaromycin C CID_184994	-5.7	-4.9	-5.2	-4.9	-5.3	-5.4	-4.7
Versicolactone B CID_6438997	-5.7	-5.5	-5.7	-5.1	-5.6	-5.6	-5.2
3,6-Diisobutyl-2(1H)-pyrazinone CID_278143	-5.6	-5	-5.2	-4.5	-5.1	-5.2	-4.4
chondrosterin G_CID_130130999	-5.6	-4.3	-5	-4.1	-3.9	-3.7	-4.7
Penicisochroman E_CID_133616946	-5.3	-5.4	-5.2	-5	-5.4	-5.6	-4.5
fusarnaphthoquinone A_CID_46938752	-5.3	-5.3	-5.5	-5	-4.7	-5.2	-4.7
Fusarone_CID_46938846	-5.4	-4.7	-5.4	-5.1	-4.4	-4.8	-4.8
Peniciphenol_CID_46849200	-5.4	-4.7	-4.9	-4.9	-5	-5.2	-3.9
cladosporilactam A_CID_139587336	-5.1	-5.1	-5.1	-4.6	-5.2	-5.3	-4.3
Penicipyranone_CID_46849199	-4.8	-4.9	-5.1	-4.5	-4.9	-4.9	-4
chondrosterin H_CID_130131000	-5	-4.2	-4.8	-4.3	-3.8	-3.9	-4.5
nigrosporapyrone D_CID_42611989	-4.9	-4.3	-4.8	-4.7	-4.5	-4.5	-3.9
Nigrosporapyrone_CID_102476173	-4.9	-4.7	-4.9	-4.6	-4.5	-4.6	-4
Penicilactone_CID_44474404	-4.4	-3.8	-4.7	-4.4	-4.4	-4.2	-3.2
1,4-dithiane_CID_10452	-2.7	-2.6	-2.8	-2.3	-2.7	-2.8	-2
